# Supplementary material for: Obituary: Dr. Hyun-Sul Lim’s (1952-2018) life as an epidemiologist, occupational and environmental medicine researcher, and family physician
Source: Epidemiol Health. 2018 Jul 14;40:e2018033. doi: 10.4178/epih.e2018033 (PMC6186862; doi:10.4178/epih.e2018033)
Supplement: Supplementary file 2 [file epih-40-e2018033-supplementary2.csv]

word	freq
workers	237
health	181
disease	149
exposure	97
symptoms	97
risk	78
pain	76
water	69
survey	66
blood	53
male	53
outbreak	53
work	53
school	46
tobacco	43
control	39
factory	39
food	39
fever	38
liver	38
skin	38
clinical	35
analysis	34
history	34
attack	33
working	33
smoking	32
physical	31
prevent	31
safety	31
diarrhea	30
zoonoses	30
farmers	29
